# Supplementary material for: Mosquito Microbiome Dynamics, a Background for Prevalence and Seasonality of West Nile Virus
Source: Front Microbiol. 2017 Apr 4;8:526. doi: 10.3389/fmicb.2017.00526 (PMC5378795; doi:10.3389/fmicb.2017.00526)
Supplement: Supplementary file 1 [file DataSheet1.xlsx]

## Sheet: Hoja1
BLAST taxonomy	Bacteria	Bacteria	Bacteria	Bacteria	Bacteria	Bacteria	Bacteria	Bacteria	Bacteria	Bacteria	Bacteria	Bacteria	Bacteria	Bacteria	Bacteria	Bacteria	Bacteria	Bacteria	Bacteria	Bacteria	Bacteria	Bacteria	Bacteria	Bacteria	Bacteria	Bacteria	Bacteria	Bacteria	Bacteria	Bacteria	Bacteria	Bacteria	Bacteria	Bacteria	Bacteria	Unclassified
																Actinobacteria	Actinobacteria	Actinobacteria	Actinobacteria	Actinobacteria	Actinobacteria	Bacteroidetes	Firmicutes	Firmicutes	Proteobacteria	Proteobacteria	Proteobacteria	Proteobacteria	Proteobacteria	Proteobacteria	Proteobacteria	Proteobacteria	Proteobacteria	Proteobacteria	Proteobacteria
																Actinobacteria	Actinobacteria	Actinobacteria	Actinobacteria	Actinobacteria	Actinobacteria	Bacteroidia	Bacilli	Clostridia					Alphaproteobacteria	Alphaproteobacteria	Alphaproteobacteria	Alphaproteobacteria	Betaproteobacteria	Alphaproteobacteria	Gammaproteobacteria
																Actinomycetales	Micrococcales	Micrococcales	Actinomycetales	Actinomycetales	Bifidobacteriales	Bacteroidales	Bacillales	Clostridiales					Rickettsiales	Rickettsiales	Sphingomonadales	Sphingomonadales	Burkholderiales	Rhodobacterales	Pasteurellales
																Actinomycetaceae	Microbacteriaceae	Micrococcaceae	Micrococcaceae	Micrococcaceae	Bifidobacteriaceae	Bacteroidaceae	Staphylococcaceae	Oscillospiraceae					Rickettsiaceae	Rickettsiaceae	Sphingomonadaceae	Sphingomonadaceae	Comamonadaceae	Hyphomonadaceae	Pasteurellaceae
																Flaviflexus	Curtobacterium	Rothia	Kocuria	Kocuria	Gardnerella	Bacteroides	Staphylococcus	Oscillibacter					Wolbachia	Wolbachia	Novosphingobium	Sphingomonas	Comamonas	Algimonas	Aggregatibacter
	N/A	N/A	N/A	N/A	N/A	N/A	N/A	N/A	N/A	N/A	N/A	N/A	N/A	N/A	N/A	Flaviflexus huanghaiensis strain H5 16S ribosomal RNA gene, partial sequence	Curtobacterium oceanosedimentum strain ATCC 31317 16S ribosomal RNA gene, partial sequence	Rothia endophytica strain YIM 67072 16S ribosomal RNA gene, partial sequence	Kocuria rhizophila DC2201 strain DC2201 (= NBRC 103217) 16S ribosomal RNA, complete sequence	Kocuria palustris strain TAGA27 16S ribosomal RNA gene, partial sequence	Gardnerella vaginalis 409-05 strain 409-05 16S ribosomal RNA, complete sequence	Bacteroides massiliensis strain B84634 16S ribosomal RNA gene, partial sequence	Staphylococcus pasteuri 16S ribosomal RNA, complete sequence	Oscillibacter valericigenes strain Sjm18-20 16S ribosomal RNA gene, complete sequence	N/A	N/A	N/A	N/A	Wolbachia endosymbiont of Culex quinquefasciatus Pel strain wPip 16S ribosomal RNA, complete sequence	Wolbachia sp. wRi strain wRi 16S ribosomal RNA, complete sequence	Novosphingobium sediminicola strain HU1-AH51 16S ribosomal RNA gene, partial sequence	Sphingomonas cynarae strain SPC-1 16S ribosomal RNA gene, partial sequence	Comamonas testosteroni CNB-2 strain CNB-1 16S ribosomal RNA, complete sequence	Algimonas ampicilliniresistens strain 14A-2-7 16S ribosomal RNA gene, partial sequence	Aggregatibacter segnis strain ATCC 33393 16S ribosomal RNA gene, complete sequence	N/A
OTU	1601139	1564164	1599409	1062268	1563891	1599965	1598871	1590952	315315	315343	614201	897768	1590828	1601232	1595862	1565779	1599158	1540487	1601163	1556108	1598799	1599250	1601708	1406464	1599336	1586074	1555948	1513221	1601726	1601875	1601782	1551995	1601777	1034142	1468351	1599374
A.quadrimaculatus_mean	0.0214286	0	0	0	0	0	0	0	0	0	0	0	0	0	0	0	0	0	0.05	0	2.35714	0.292857	2.00714	0	0	0	0	0	0.678571	0.128571	0.742857	0	2.49286	0	0	0
A.punctipennis_mean	0.0588235	1	0	0	0.317647	0	0	0	0	0	0	0	0	0	0	0.641176	0.0588235	0.247059	0.0294118	0.152941	0.123529	0.264706	6.8	0	0	0	0	0	1.60588	0.0764706	1.97059	0	1.11176	0.117647	0	0
C.salinarus_mean	20.95	0	0	0	0	0.075	0.125	0	0	0	0	0	0	0.225	0	0	0	0	0	0	0	0.575	1.725	0	0	0	0.275	0	498.15	20.825	0.15	0	0.1	0.925	0	0
C.pipiens_mean	66.2343	0	0	0	0	0.645714	0.12	0	0	0	0	0	0	0.274286	0	0	0.00285714	0	0.0257143	0.00285714	0.0971429	0	2.18286	0	0	0	0	0	450.863	0.0257143	0.285714	0	0.22	0	0	0
C.perturbans_mean	0	0	0	0	0	0	0	0	0	0	0	0	0	0	0	0	0.0125	0.01875	0.03125	0	0	0	0.5875	0	0	0	9.0875	0	0.18125	549.562	0.45625	0	1.06875	0	0	0
A.vexans_mean	0	0	0	0	0	0	0	0	0	0	0	0	0	0	0.0576923	0.0365385	0.15	0.115385	0.294231	0.0576923	0.398077	0.323077	3.61154	0	0.0846154	0	0.0192308	0.0461538	3.93462	0.132692	0.901923	0	1.33269	0	0	0
O.japonicus_mean	0	0	0.2875	0	0	0	0	0.0875	0	0	0	0	0.1125	0	0	0	0	0	0.1625	0	0	0.5625	3.175	0	65.8625	0	0.04375	0	0.53125	0.1375	1.88125	0	0.43125	0	0	0.65625
O.triseriatus_mean	0	0	0	46.74	0	0	0	0	0	0	0	0	0	0	0	0.2	0.34	0	1.12	0	0	0.16	9.64	0	0	0	0	42.92	0.24	0.02	4.66	0	3.94	0	0	0
O.canadensis_mean	0	0	0	0	0	0.02	0	0	1.06	0.28	0.64	0.2	0	0	0	0	0	0	0.02	0	1.22	0	2.02	0	0	0	0	0	11.78	1.6	0	0	0.7	0	0.76	0
O.trivitatus_mean	0	0	0	0	0	0	0	0	0	0	0	0	0	0	0	0	0	0	0	0	0.06	0	2.28	0.96	0	16.92	0	0	0.12	0.04	2.1	1.24	5.78	0	0	0
group_significance-P	3.48e-14	1.73e-10	1.18e-07	1.66e-07	2.6e-07	7.05e-07	3.97e-05	6.36e-05	0.000174359	0.000174359	0.000174359	0.000174359	0.0011159	0.00974216	0.0100749	0.0221895	0.0119952	2.72e-05	0.00605307	0.0110913	0.0151651	0.00631484	0.00425198	0.000174359	4.86e-16	1.25e-10	2.48e-06	0.000274794	3.08e-11	6.78e-09	0.000341773	0.000174359	0.00496184	0.000174359	0.0302652	3.35e-12
group_significance-FDR	1.84e-12	3.06e-09	1.57e-06	1.95e-06	2.76e-06	6.8e-06	0.000300315	0.00044911	0.000840093	0.000840093	0.000840093	0.000840093	0.0047314	0.0344223	0.0344496	0.0672024	0.0385301	0.000221572	0.0229152	0.0367398	0.0472794	0.0230818	0.017335	0.000840093	5.15e-14	2.65e-09	2.19e-05	0.00126644	8.17e-10	1.03e-07	0.0015095	0.000840093	0.0194798	0.000840093	0.0891141	1.18e-10
group_significance-Bonferroni	3.68e-12	1.84e-08	1.25e-05	1.76e-05	2.76e-05	7.48e-05	0.00420442	0.00673665	0.0184821	0.0184821	0.0184821	0.0184821	0.118285	1	1	1	1	0.00288043	0.641625	1	1	0.669373	0.45071	0.0184821	5.15e-14	1.33e-08	0.000262996	0.0291282	3.27e-09	7.19e-07	0.0362279	0.0184821	0.525955	0.0184821	1	3.55e-10
